# Supplementary material for: Stagnant forearc mantle wedge inferred from mapping of shear-wave anisotropy using S-net seafloor seismometers
Source: Nat Commun. 2020 Nov 10;11:5676. doi: 10.1038/s41467-020-19541-y (PMC7655809; doi:10.1038/s41467-020-19541-y)
Supplement: Supplementary file 4 — Supplementary Data 1 [file 41467_2020_19541_MOESM4_ESM.xlsx]

## Sheet: interplate earthquake
	Supplementary data 1 Mantle wedge dynamics from forearc anisotropy mapped with S-net seafloor seismometers Naoki Uchida, Junichi Nakajima, Kelin Wang, Ryota Takagi, Keisuke Yoshida, Takashi Nakayama, Ryota Hino, Tomomi Okada and Youichi Asano
	Supplementary Data 1. Average fast direction and delay time for each station for interplate earthquakes. For the standard deviation (STD) of the fast direction, we used the circular standard deviation that utilizes the directions and lengths of the summed unit vectors [Mardia and Jupp, 2009]. If the number of earthquakes is smaller than 4, the standard deviation (representing uncertainties) is no…
	station	Latitude (°N)	Longitude (°E)	Height (m)	Delay time (s)	Delay time STD (s)	Fast direction (degree, clockwise from the north)	Fast direction STD (degree)	Number of data
	N.S1N01	35.8968	141.054	-169	0.124	0.041	173.3	44.1	5
	N.S1N02	35.8424	141.377	-1466	0.04	0	50	0	1
	N.S1N03	35.7203	141.645	-2591	0.04	0	65	0	1
	N.S1N04	35.6036	141.904	-2612	0.07	0	175	0	1
	N.S1N08	35.4536	141.39	-1387	0.103	0	26.6	0	3
	N.S1N08	35.4536	141.39	-1387	0.103	0	26.6	0	3
	N.S1N10	35.0925	141.202	-2554	0.068	0	45.9	0	4
	N.S1N11	35.1203	140.968	-1670	0.115	0	172.5	0	2
	N.S1N16	34.3686	141.54	-6978	0.06	0	30	0	1
	N.S1N16	34.3686	141.54	-6978	0.06	0	30	0	1
	N.S1N20	34.2592	140.416	-2513	0.09	0	142.5	0	2
	N.S2N01	37.8428	141.385	-102	0.091	0.058	176.3	46.2	17
	N.S2N02	37.6922	141.639	-239	0.071	0.041	65.9	32.6	38
	N.S2N03	37.7073	141.965	-462	0.122	0.075	164.1	32.1	9
	N.S2N04	37.6739	142.298	-786	0.13	0	12.5	0	2
	N.S2N08	37.222	143.07	-4353	0.15	0	2.5	0	2
	N.S2N09	37.0741	142.819	-4226	0.09	0.14	123.6	25.6	5
	N.S2N10	37.0948	142.498	-2417	0.122	0.058	20.2	33.6	5
	N.S2N11	37.1931	142.2	-1447	0.088	0.058	83.1	37	13
	N.S2N12	37.2772	141.879	-591	0.102	0.075	12.2	36.2	15
	N.S2N13	37.3004	141.571	-212	0.094	0.069	26.2	28.9	47
	N.S2N14	37.0952	141.37	-162	0.097	0.081	31.1	25.2	40
	N.S2N15	36.8344	141.331	-264	0.115	0.074	15.7	23.1	15
	N.S2N16	36.662	141.521	-874	0.107	0.075	13.4	17.8	15
	N.S2N17	36.6337	141.839	-2247	0.157	0.09	22	25.2	14
	N.S2N18	36.6824	142.144	-2460	0.101	0.057	62	43.7	22
	N.S2N19	36.5986	142.439	-3425	0.093	0.063	60.1	32.1	7
	N.S2N20	36.3885	142.616	-5770	0.112	0	88.5	0	4
	N.S2N21	36.1577	142.555	-6230	0.074	0.035	42.5	29.7	5
	N.S2N22	35.9463	142.401	-4492	0.09	0	15	0	3
	N.S2N23	35.9677	142.114	-3881	0.184	0.034	63.3	34.4	5
	N.S2N24	35.9976	141.794	-2310	0.126	0.048	27.1	19.8	9
	N.S2N25	36.0729	141.51	-1887	0.085	0.047	5.3	54.9	11
	N.S2N26	36.1442	141.202	-730	0.142	0.087	39.2	45.2	8
	N.S3N01	39.4497	142.458	-940	0.07	0.06	59.4	52.6	11
	N.S3N02	39.3746	142.792	-1622	0.13	0.082	177	8.8	5
	N.S3N04	39.2958	143.454	-2490	0.032	0	85.6	0	4
	N.S3N11	38.9349	142.487	-1168	0.103	0	175.9	0	3
	N.S3N12	38.8412	142.182	-558	0.074	0.043	96.3	43.7	59
	N.S3N13	38.5901	142.182	-573	0.117	0.072	2.2	35	55
	N.S3N14	38.4993	142.5	-1092	0.092	0.076	175.6	35.1	9
	N.S3N14	38.4993	142.5	-1092	0.092	0.076	175.6	35.1	9
	N.S3N23	38.027	142.573	-1220	0.105	0	115	0	2
	N.S3N24	38.0569	142.234	-849	0.08	0.047	35.6	35.3	10
	N.S3N25	38.0972	141.896	-230	0.107	0.074	9.2	27.9	52
	N.S3N26	38.106	141.557	-128	0.088	0.046	4.1	24.4	101
	N.S4N01	40.7881	141.79	-139	0.074	0.043	171.5	26	8
	N.S4N02	40.9069	142.106	-858	0.087	0.041	24.3	21.6	14
	N.S4N03	41.0156	142.431	-1425	0.079	0.054	178.3	37	23
	N.S4N04	41.0762	142.771	-1798	0.142	0	58.8	0	4
	N.S4N05	41.0443	143.114	-1940	0.072	0.038	156.9	28.2	9
	N.S4N06	40.9718	143.448	-1970	0.135	0	115	0	2
	N.S4N10	40.4327	143.889	-3897	0.07	0	55	0	4
	N.S4N11	40.4353	143.543	-2273	0.03	0	162.5	0	2
	N.S4N13	40.5196	142.962	-1537	0.12	0	100	0	1
	N.S4N14	40.5927	142.634	-1393	0.106	0.074	139.4	21.9	5
	N.S4N15	40.5933	142.284	-816	0.101	0.055	150.9	37.1	16
	N.S4N16	40.3295	142.267	-559	0.05	0.04	71.5	49.9	27
	N.S4N17	40.1165	142.393	-681	0.068	0.06	52.4	46.2	37
	N.S4N18	40.1088	142.622	-969	0.105	0.039	7.1	44.4	13
	N.S4N19	40.0904	142.97	-1256	0.03	0	60	0	1
	N.S4N20	40.0743	143.321	-1329	0.114	0.016	21	11.5	10
	N.S4N21	40.0863	143.657	-2456	0.1	0	2.5	0	2
	N.S4N23	39.7718	143.926	-4358	0.15	0	175	0	1
	N.S4N24	39.6388	143.715	-2936	0.14	0.06	178.6	22.1	8
	N.S4N25	39.6976	143.375	-2228	0.06	0.067	9.5	25.8	7
	N.S4N26	39.7245	143.038	-1569	0.035	0	32.5	0	2
	N.S4N27	39.7445	142.69	-914	0.12	0	52.5	0	4
	N.S4N28	39.7385	142.341	-569	0.107	0.061	21.2	24.9	39
	N.S5N01	42.7688	145.712	-2052	0.187	0	50	0	3
	N.S5N02	42.6403	145.406	-2042	0.155	0.146	80.7	39.6	6
	N.S5N03	42.4802	145.143	-1985	0.105	0	75	0	2
	N.S5N04	42.2286	145.204	-3149	0.08	0	85	0	1
	N.S5N05	42.0615	145.437	-3813	0.17	0	85	0	1
	N.S5N08	41.5301	145.248	-5980	0.16	0	65	0	1
	N.S5N08	41.5301	145.248	-5980	0.16	0	65	0	1
	N.S5N10	41.6541	144.672	-4103	0.05	0	105	0	2
	N.S5N11	41.9072	144.696	-2093	0.073	0	50	0	3
	N.S5N14	41.7475	144.178	-1592	0.07	0	152.5	0	2
	N.S5N16	41.3742	143.801	-2380	0.07	0	0	0	1
	N.S5N16	41.3742	143.801	-2380	0.07	0	0	0	1
	N.S5N18	41.4351	143.126	-1509	0.07	0	160	0	1
	N.S5N19	41.5607	142.818	-986	0.129	0.053	53.9	24.2	8
	N.S5N20	41.6095	142.479	-1165	0.143	0.099	50.7	32.3	10
	N.S5N21	41.4248	142.219	-1189	0.114	0.075	39.1	46.8	17
	N.S5N22	41.1989	142.027	-1029	0.115	0.094	35.5	23.9	32
	N.S5N23	40.954	141.876	-529	0.111	0.046	3.7	35.4	8
	N.S6N02	42.5807	146.078	-2830	0.12	0	95	0	1
						#REF!		#REF!
