# Supplementary material for: Stagnant forearc mantle wedge inferred from mapping of shear-wave anisotropy using S-net seafloor seismometers
Source: Nat Commun. 2020 Nov 10;11:5676. doi: 10.1038/s41467-020-19541-y (PMC7655809; doi:10.1038/s41467-020-19541-y)
Supplement: Supplementary file 5 — Supplementary Data 2 [file 41467_2020_19541_MOESM5_ESM.xlsx]

## Sheet: upperplate earthquake
	Supplementary data 2 Mantle wedge dynamics from forearc anisotropy mapped with S-net seafloor seismometers Naoki Uchida, Junichi Nakajima, Kelin Wang, Ryota Takagi, Keisuke Yoshida, Takashi Nakayama, Ryota Hino, Tomomi Okada and Youichi Asano
	Supplementary Data 2. Average fast direction and delay time for each station for upper-plate (depth < 35km) earthquakes. See Supplementary data 1 for the explanation of the standard deviations (STD).
	station	Latitude (°N)	Longitude (°E)	Height (m)	Delay time (s)	Delay time STD (s)	Fast direction (degree, clockwise from the north)	Fast direction STD (degree)	Number of data
	NS1N01	35.8968	141.054	-169	0.1	0.075	156.4	14.8	7
	NS1N02	35.8424	141.377	-1466	0.14	0	5	0	1
	NS1N10	35.0925	141.202	-2554	0.08	0	60	0	1
	NS2N02	37.6922	141.639	-239	0.05	0	163.2	0	3
	NS2N03	37.7073	141.965	-462	0.087	0	125.9	0	4
	NS2N04	37.6739	142.298	-786	0.02	0	60	0	1
	NS2N11	37.1931	142.2	-1447	0.084	0.04	80.9	40.9	11
	NS2N12	37.2772	141.879	-591	0.055	0.047	142.4	51.9	8
	NS2N13	37.3004	141.571	-212	0.101	0.095	31.9	21.7	27
	NS2N14	37.0952	141.37	-162	0.093	0.034	41.6	18	19
	NS2N15	36.8344	141.331	-264	0.12	0.059	179.8	25.8	5
	NS2N16	36.662	141.521	-874	0.083	0.06	43	41.9	7
	NS2N18	36.6824	142.144	-2460	0.12	0	60	0	1
	NS2N25	36.0729	141.51	-1887	0.01	0	160	0	1
	NS3N01	39.4497	142.458	-940	0.06	0	57.5	0	2
	NS3N02	39.3746	142.792	-1622	0.09	0	25	0	1
	NS3N11	38.9349	142.487	-1168	0.025	0	107.5	0	2
	NS3N12	38.8412	142.182	-558	0.14	0	100.6	0	3
	NS3N13	38.5901	142.182	-573	0.05	0	165	0	2
	NS3N14	38.4993	142.5	-1092	0.02	0	170	0	1
	NS3N23	38.027	142.573	-1220	0.07	0	121.3	0	3
	NS3N24	38.0569	142.234	-849	0.075	0	177.5	0	2
	NS3N25	38.0972	141.896	-230	0.07	0	10	0	1
	NS4N11	40.4353	143.543	-2273	0.07	0	55	0	1
	NS4N14	40.5927	142.634	-1393	0.14	0	10	0	1
	NS4N15	40.5933	142.284	-816	0.12	0	175	0	1
	NS4N19	40.0904	142.97	-1256	0.06	0	65	0	2
	NS4N28	39.7385	142.341	-569	0.04	0	25	0	1
	NS5N15	41.4961	144.088	-1950	0.17	0	80	0	1
	NS5N18	41.4351	143.126	-1509	0.083	0	167.5	0	3
	NS5N20	41.6095	142.479	-1165	0.11	0	105	0	2
